# Supplementary material for: Label-Free Human Disease Characterization through Circulating Cell-Free DNA Analysis Using Raman Spectroscopy
Source: Int J Mol Sci. 2023 Aug 3;24(15):12384. doi: 10.3390/ijms241512384 (PMC10418917; doi:10.3390/ijms241512384)
Supplement: Supplementary file 1 [file ijms-24-12384-s001.zip]

Archive with 1 entries (1 files):
- ijms-2517307-supplementary.pdf
